# Supplementary material for: Association between Unsaturated Fatty Acid-Type Diet and Systemic Lupus Erythematosus: A Systematic Review with Meta-Analyses
Source: Nutrients. 2024 Jun 20;16(12):1974. doi: 10.3390/nu16121974 (PMC11206385; doi:10.3390/nu16121974)
Supplement: Supplementary file 1 [file nutrients-16-01974-s001.zip]

Archive with 2 entries (2 files):
- nutrients-3048058-supplementary/PRISMA_2020_checklist.pdf
- nutrients-3048058-supplementary/Supplementary material.pdf
